# Supplementary material for: Bioinformatic Approach to Identify Positive Prognostic TGFB2-Dependent and Negative Prognostic TGFB2-Independent Biomarkers for Breast Cancers
Source: Int J Mol Sci. 2025 Nov 29;26(23):11580. doi: 10.3390/ijms262311580 (PMC12692321; doi:10.3390/ijms262311580)
Supplement: Supplementary file 1 [file ijms-26-11580-s001.zip]

Archive with 1 entries (1 files):
- ijms-3887601-supplementary.pdf
